# Supplementary material for: Blood Compatibility of Drug–Inorganic Hybrid in Human Blood: Red Blood Cell Hitchhiking and Soft Protein Corona
Source: Materials (Basel). 2023 Sep 30;16(19):6523. doi: 10.3390/ma16196523 (PMC10573551; doi:10.3390/ma16196523)
Supplement: Supplementary file 1 [file materials-16-06523-s001.zip]

Archive with 1 entries (1 files):
- materials-2578969-supplementary.pdf
